# Supplementary material for: Towards Personalized Medicine in Melanoma: Implementation of a Clinical Next-Generation Sequencing Panel
Source: Sci Rep. 2017 Mar 29;7:495. doi: 10.1038/s41598-017-00606-w (PMC5428782; doi:10.1038/s41598-017-00606-w)
Supplement: Supplementary file 2 — Supplementary information I [file 41598_2017_606_MOESM2_ESM.xls]

## Sheet: Table S1
	Table S1 – Pathogenic variants
		Gene	Sample nº	Chr Position	CDS	Amino acid change	Location	Mutation type	Allele frequency (%)	Description	Provean	Sift	Polyphen	SNPS&GO	Condel
		NRAS	58	chr1:115258748	c.34G>A|	p.Gly12Ser	Exonic	Missense	5.0	Melanoma	Deleterious	Damaging	Benign	Disease	Deleterious
			26	chr1:115256530	c.181C>A	p.Gln61Lys	Exonic	Missense	32.9	Melanoma	Deleterious	Damaging	Possibly damaging	Disease	Deleterious
			36	chr1:115256530	c.181C>A	p.Gln61Lys	Exonic	Missense	7.4	Melanoma	Deleterious	Damaging	Possibly damaging	Disease	Deleterious
			43	chr1:115256530	c.181C>A	p.Gln61Lys	Exonic	Missense	40.0	Melanoma	Deleterious	Damaging	Possibly damaging	Disease	Deleterious
			52	chr1:115256530	c.181C>A	p.Gln61Lys	Exonic	Missense	2.2	Melanoma	Deleterious	Damaging	Possibly damaging	Disease	Deleterious
			56	chr1:115256530	c.181C>A	p.Gln61Lys	Exonic	Missense	2.0	Melanoma	Deleterious	Damaging	Possibly damaging	Disease	Deleterious
			74	chr1:115256530	c.181C>A	p.Gln61Lys	Exonic	Missense	15.0	Melanoma	Deleterious	Damaging	Possibly damaging	Disease	Deleterious
			128	chr1:115256530	c.181C>A	p.Gln61Lys	Exonic	Missense	56.0	Melanoma	Deleterious	Damaging	Possibly damaging	Disease	Deleterious
			172	chr1:115256530	c.181C>A	p.Gln61Lys	Exonic	Missense	2.9	Melanoma	Deleterious	Damaging	Possibly damaging	Disease	Deleterious
			8	chr1:115256529	c.182A>G	p.Gln61Arg	Exonic	Missense	2.9	Melanoma	Deleterious	Damaging	Benign	Disease	Deleterious
			22	chr1:115256529	c.182A>G	p.Gln61Arg	Exonic	Missense	3.4	Melanoma	Deleterious	Damaging	Benign	Disease	Deleterious
			28	chr1:115256529	c.182A>G	p.Gln61Arg	Exonic	Missense	8.0	Melanoma	Deleterious	Damaging	Benign	Disease	Deleterious
			66	chr1:115256529	c.182A>G	p.Gln61Arg	Exonic	Missense	7.5	Melanoma	Deleterious	Damaging	Benign	Disease	Deleterious
			80	chr1:115256529	c.182A>G	p.Gln61Arg	Exonic	Missense	3.0	Melanoma	Deleterious	Damaging	Benign	Disease	Deleterious
			84	chr1:115256529	c.182A>T	p.Gln61Leu	Exonic	Missense	24.0	Melanoma	Deleterious	Damaging	Possibly damaging	Disease	Deleterious
			88	chr1:115256529	c.182A>T	p.Gln61Leu	Exonic	Missense	18.1	Melanoma	Deleterious	Damaging	Possibly damaging	Disease	Deleterious
			28	chr1:115256527	c.184G>C	p.Glu62Gln	Exonic	Missense	8.0	Melanoma	Deleterious	Damaging	Probably damaging	Disease	Deleterious
		ERBB4	79	chr2:212248378	c.3889C>T	p.Pro1297Ser	Exonic	Missense	5.1	Not described	Neutral	Damaging	Probably damaging	Neutral	Deleterious
			82	chr2:212248408	c.3859G>A	p.Glu1287Lys	Exonic	Missense	4.4	Not described	Neutral	Damaging	Probably damaging	Neutral	Deleterious
			46	chr2:212248759	c.3508C>T	p.Pro1170Ser	Exonic	Missense	18.6	Not described	Deleterious	Damaging	Probably damaging	Neutral	Deleterious
			30	chr2:212285273	c.3028G>A	p.Glu1010Lys	Exonic	Missense	6.5	Not described	Deleterious	Damaging	Probably damaging	Neutral	Deleterious
			46	chr2:212286764	c.2932G>T	p.Ala978Ser	Exonic	Missense	19.9	Not described	Deleterious	Damaging	Probably damaging	Disease	Neutral
			49	chr2:212288993	c.2753G>A	p.Gly918Glu	Exonic	Missense	22.4	Not described	Deleterious	Damaging	Probably damaging	Disease	Neutral
			125	chr2:212289026	c.2720G>A	p.Gly907Glu	Exonic	Missense	4.5	Melanoma	Deleterious	Damaging	Probably damaging	Disease	Deleterious
			133	chr2:212295699	c.2614G>A	p.Glu872Lys	Exonic	Missense	4.4	Melanoma	Deleterious	Damaging	Possibly damaging	Neutral	Neutral
			125	chr2:212295774	c.2539C>T	p.Arg847Cys	Exonic	Missense	4.8	Colon	Deleterious	Damaging	Probably damaging	Disease	Deleterious
			45	chr2:212483969	c.2234A>C	p.Lys745Thr	Exonic	Missense	5.4	Not described	Deleterious	Damaging	Probably damaging	Disease	Neutral
			55	chr2:212488718	c.2131C>T	p.Arg711Cys	Exonic	Missense	8.8	Melanoma/ Endometrium/ Breast	Deleterious	Damaging	Probably damaging	Disease	Deleterious
			28	chr2:212495195	c.2071G>A	p.Glu691Lys	Exonic	Missense	9.0	Melanoma	Deleterious	Damaging	Probably damaging	Neutral	Deleterious
			44	chr2:212537933	c.1672C>A	p.Gln558Lys	Exonic	Missense	7.6	Not described	Neutral	Damaging	Possibly damaging	Disease	Neutral
			30	chr2:212566827	c.1354G>A	p.Glu452Lys	Exonic	Missense	9.1	Melanoma	Deleterious	Damaging	Probably damaging	Neutral	Deleterious
			107	chr2:212566827	c.1354G>A	p.Glu452Lys	Exonic	Missense	22.9	Melanoma	Deleterious	Damaging	Probably damaging	Neutral	Deleterious
			46	chr2:212615376	c.610C>T	p.His204Tyr	Exonic	Missense	17.1	Not described	Neutral	Damaging	Probably damaging	Neutral	Deleterious
			49	chr2:212812260	c.316C>T	p.Arg106Cys	Exonic	Missense	19.1	Pancreas/ Stomach/Intestine	Deleterious	Damaging	Probably damaging	Disease	Deleterious
			107	chr2:212812260	c.316C>T	p.Arg106Cys	Exonic	Missense	20.0	Pancreas/ Stomach/Intestine	Deleterious	Damaging	Probably damaging	Disease	Deleterious
		MITF	76	chr3:70014091	c.1255G>A	p.Glu419Lys	Exonic	Missense	48.0	Melanoma	Neutral	Damaging	Probably damaging	Disease	Deleterious
		MITF	137	chr3:70014091	c.1255G>A	p.Glu419Lys	Exonic	Missense	49.0	Melanoma	Neutral	Damaging	Probably damaging	Disease	Deleterious
		BAP1	35	chr3:52442563	c.182A>G	p.Lys61Arg	Exonic	Missense	4.04	Not described	Deleterious	Damaging	Probably damaging	Neutral	Neutral
		KIT	123	chr4:55561755	c.145C>T	p.Arg49Cys	Exonic	Missense	3.5	Colon	Neutral	Damaging	Possibly damaging	Disease	Neutral
			71	chr4:55593592	c.1658A>C	p.Tyr553Ser	Exonic	Missense	31.8	GIST	Deleterious	Damaging	Probably damaging	Disease	Deleterious
			107	chr4:55593414	c.1571C>T	p.Pro524Leu	Exonic	Missense	22.8	Not described	Deleterious	Damaging	Probably damaging	Disease	Neutral
			98	chr4:55593661	c.1727T>C	p.Leu576Pro	Exonic	Missense	87.5	Melanoma	Deleterious	Damaging	Possibly damaging	Disease	Deleterious
			125	chr4:55593661	c.1727T>C	p.Leu576Pro	Exonic	Missense	13.0	Melanoma	Deleterious	Damaging	Possibly damaging	Disease	Deleterious
			71	chr4:55593667	c.1733A>G	p.Tyr578Cys	Exonic	Missense	43.9	Not described	Deleterious	Damaging	Probably damaging	Disease	Deleterious
			47	chr4:55599285	c.2411G>T	p.Arg804Leu	Exonic	Missense	25.8	Not described	Deleterious	Damaging	Probably damaging	Disease	Neutral
		EPHA7	68	chr6:93956598	c.2638A>G	p.Arg880Gly	Exonic	Missense	7.1	intestine	Deleterious	Damaging	Probably damaging	Disease	Deleterious
			49	chr6:94120333	c.718G>A	p.Glu240Lys	Exonic	Missense	6.4	Melanoma	Neutral	Damaging	Probably damaging	Neutral	Deleterious
			35	chr6:93979258	c.1570G>A	p.Gly524Arg	Exonic	Missense	40.3	Melanoma	Deleterious	Damaging	Possibly damaging	Disease	Neutral
			68	chr6:94066458	c.1301T>C	p.Val434Ala	Exonic	Missense	4.4	Not described	Deleterious	Damaging	Probably damaging	Neutral	Deleterious
		STK19	82	chr6:31940120	|c.262G>A	|p.Glu88Lys	Exonic	Missense	4.1	Not described	Deleterious	Damaging	Possibly damaging	Neutral	Neutral
			62	chr6:31948254	c.842_843delCCinsTT|c.843C>T	p.Thr281Ile	Exonic	Missense	29.7	Not described	Deleterious	Damaging	Probably damaging	Disease	Neutral
		RAC1	2	chr7:6426892	c.85C>T	p.Pro29Ser	Exonic	Missense	2.3	Melanoma	Deleterious	Damaging	Probably damaging	Disease	Deleterious
			12	chr7:6426892	c.85C>T	p.Pro29Ser	Exonic	Missense	2.6	Melanoma	Deleterious	Damaging	Probably damaging	Disease	Deleterious
			79	chr7:6426892	c.85C>T	p.Pro29Ser	Exonic	Missense	5.3	Melanoma	Deleterious	Damaging	Probably damaging	Disease	Deleterious
			101	chr7:6426892	c.85C>T	p.Pro29Ser	Exonic	Missense	2.3	Melanoma	Deleterious	Damaging	Probably damaging	Disease	Deleterious
			107	chr7:6426892	c.85C>T	p.Pro29Ser	Exonic	Missense	3.1	Melanoma	Deleterious	Damaging	Probably damaging	Disease	Deleterious
			135	chr7:6426892	c.85C>T	p.Pro29Ser	Exonic	Missense	2.0	Melanoma	Deleterious	Damaging	Probably damaging	Disease	Deleterious
			136	chr7:6426892	c.85C>T	p.Pro29Ser	Exonic	Missense	15.7	Melanoma	Deleterious	Damaging	Probably damaging	Disease	Deleterious
			46	chr7:6431653	c.206C>T	p.Pro69Leu	Exonic	Missense	20.8	Not described	Deleterious	Damaging	Probably damaging	Disease	Deleterious
		BRAF	82	chr7:140453134	c.1801A>G	p.Lys601Glu	Exonic	Missense	8.6	Melanoma	Deleterious	Damaging	Possibly damaging	Disease	Neutral
			136	chr7:140453134	c.1801A>G	p.Lys601Glu	Exonic	Missense	17.0	Melanoma	Deleterious	Damaging	Possibly damaging	Disease	Neutral
			30	chr7:140453136	c.1798_1799delGTinsAA	p.Val600Lys	Exonic	Missense	11.3	Melanoma	Deleterious	Damaging	Probably damaging	Disease	Deleterious
			68	chr7:140453136	c.1798_1799delGTinsAA	p.Val600Lys	Exonic	Missense	25.4	Melanoma	Deleterious	Damaging	Probably damaging	Disease	Deleterious
			76	chr7:140453136	c.1798_1799delGTinsAA	p.Val600Lys	Exonic	Missense	14.0	Melanoma	Deleterious	Damaging	Probably damaging	Disease	Deleterious
			101	chr7:140453136	c.1798_1799delGTinsAA	p.Val600Lys	Exonic	Missense	9.2	Melanoma	Deleterious	Damaging	Probably damaging	Disease	Deleterious
			130	chr7:140453136	c.1798_1799delGTinsAA	p.Val600Lys	Exonic	Missense	67.4	Melanoma	Deleterious	Damaging	Probably damaging	Disease	Deleterious
			5	chr7:140453136	c.1799T>A	p.Val600Glu	Exonic	Missense	3.0	Melanoma	Deleterious	Damaging	Probably damaging	Disease	Deleterious
			12	chr7:140453136	c.1799T>A	p.Val600Glu	Exonic	Missense	2.2	Melanoma	Deleterious	Damaging	Probably damaging	Disease	Deleterious
			20	chr7:140453136	c.1799T>A	p.Val600Glu	Exonic	Missense	34.6	Melanoma	Deleterious	Damaging	Probably damaging	Disease	Deleterious
			25	chr7:140453136	c.1799T>A	p.Val600Glu	Exonic	Missense	5.0	Melanoma	Deleterious	Damaging	Probably damaging	Disease	Deleterious
			27	chr7:140453136	c.1799T>A	p.Val600Glu	Exonic	Missense	16.8	Melanoma	Deleterious	Damaging	Probably damaging	Disease	Deleterious
			29	chr7:140453136	c.1799T>A	p.Val600Glu	Exonic	Missense	45.9	Melanoma	Deleterious	Damaging	Probably damaging	Disease	Deleterious
			31	chr7:140453136	c.1799T>A	p.Val600Glu	Exonic	Missense	6.0	Melanoma	Deleterious	Damaging	Probably damaging	Disease	Deleterious
			32	chr7:140453136	c.1799T>A	p.Val600Glu	Exonic	Missense	7.9	Melanoma	Deleterious	Damaging	Probably damaging	Disease	Deleterious
			34	chr7:140453136	c.1799T>A	p.Val600Glu	Exonic	Missense	3.0	Melanoma	Deleterious	Damaging	Probably damaging	Disease	Deleterious
			38	chr7:140453136	c.1799T>A	p.Val600Glu	Exonic	Missense	5.6	Melanoma	Deleterious	Damaging	Probably damaging	Disease	Deleterious
			39	chr7:140453136	c.1799T>A	p.Val600Glu	Exonic	Missense	2.0	Melanoma	Deleterious	Damaging	Probably damaging	Disease	Deleterious
			44	chr7:140453136	c.1799T>A	p.Val600Glu	Exonic	Missense	22.8	Melanoma	Deleterious	Damaging	Probably damaging	Disease	Deleterious
			50	chr7:140453136	c.1799T>A	p.Val600Glu	Exonic	Missense	6.2	Melanoma	Deleterious	Damaging	Probably damaging	Disease	Deleterious
			54	chr7:140453136	c.1799T>A	p.Val600Glu	Exonic	Missense	7.9	Melanoma	Deleterious	Damaging	Probably damaging	Disease	Deleterious
			57	chr7:140453136	c.1799T>A	p.Val600Glu	Exonic	Missense	5.2	Melanoma	Deleterious	Damaging	Probably damaging	Disease	Deleterious
			60	chr7:140453136	c.1799T>A	p.Val600Glu	Exonic	Missense	9.0	Melanoma	Deleterious	Damaging	Probably damaging	Disease	Deleterious
			63	chr7:140453136	c.1799T>A	p.Val600Glu	Exonic	Missense	20.9	Melanoma	Deleterious	Damaging	Probably damaging	Disease	Deleterious
			69	chr7:140453136	c.1799T>A	p.Val600Glu	Exonic	Missense	4.9	Melanoma	Deleterious	Damaging	Probably damaging	Disease	Deleterious
			70	chr7:140453136	c.1799T>A	p.Val600Glu	Exonic	Missense	3.1	Melanoma	Deleterious	Damaging	Probably damaging	Disease	Deleterious
			73	chr7:140453136	c.1799T>A	p.Val600Glu	Exonic	Missense	15.1	Melanoma	Deleterious	Damaging	Probably damaging	Disease	Deleterious
			79	chr7:140453136	c.1799T>A	p.Val600Glu	Exonic	Missense	7.4	Melanoma	Deleterious	Damaging	Probably damaging	Disease	Deleterious
			80	chr7:140453136	c.1799T>A	p.Val600Glu	Exonic	Missense	2.0	Melanoma	Deleterious	Damaging	Probably damaging	Disease	Deleterious
			83	chr7:140453136	c.1799T>A	p.Val600Glu	Exonic	Missense	12.6	Melanoma	Deleterious	Damaging	Probably damaging	Disease	Deleterious
			85	chr7:140453136	c.1799T>A	p.Val600Glu	Exonic	Missense	3.8	Melanoma	Deleterious	Damaging	Probably damaging	Disease	Deleterious
			86	chr7:140453136	c.1799T>A	p.Val600Glu	Exonic	Missense	2.6	Melanoma	Deleterious	Damaging	Probably damaging	Disease	Deleterious
			87	chr7:140453136	c.1799T>A	p.Val600Glu	Exonic	Missense	10	Melanoma	Deleterious	Damaging	Probably damaging	Disease	Deleterious
			89	chr7:140453136	c.1799T>A	p.Val600Glu	Exonic	Missense	12.9	Melanoma	Deleterious	Damaging	Probably damaging	Disease	Deleterious
			92	chr7:140453136	c.1799T>A	p.Val600Glu	Exonic	Missense	3.0	Melanoma	Deleterious	Damaging	Probably damaging	Disease	Deleterious
			93	chr7:140453136	c.1799T>A	p.Val600Glu	Exonic	Missense	4.1	Melanoma	Deleterious	Damaging	Probably damaging	Disease	Deleterious
			95	chr7:140453136	c.1799T>A	p.Val600Glu	Exonic	Missense	37.2	Melanoma	Deleterious	Damaging	Probably damaging	Disease	Deleterious
			96	chr7:140453136	c.1799T>A	p.Val600Glu	Exonic	Missense	4.1	Melanoma	Deleterious	Damaging	Probably damaging	Disease	Deleterious
			99	chr7:140453136	c.1799T>A	p.Val600Glu	Exonic	Missense	24.5	Melanoma	Deleterious	Damaging	Probably damaging	Disease	Deleterious
			102	chr7:140453136	c.1799T>A	p.Val600Glu	Exonic	Missense	4.1	Melanoma	Deleterious	Damaging	Probably damaging	Disease	Deleterious
			122	chr7:140453136	c.1799T>A	p.Val600Glu	Exonic	Missense	17.3	Melanoma	Deleterious	Damaging	Probably damaging	Disease	Deleterious
			123	chr7:140453136	c.1799T>A	p.Val600Glu	Exonic	Missense	9.1	Melanoma	Deleterious	Damaging	Probably damaging	Disease	Deleterious
			124	chr7:140453136	c.1799T>A	p.Val600Glu	Exonic	Missense	13.1	Melanoma	Deleterious	Damaging	Probably damaging	Disease	Deleterious
			126	chr7:140453136	c.1799T>A	p.Val600Glu	Exonic	Missense	2.3	Melanoma	Deleterious	Damaging	Probably damaging	Disease	Deleterious
			131	chr7:140453136	c.1799T>A	p.Val600Glu	Exonic	Missense	50.5	Melanoma	Deleterious	Damaging	Probably damaging	Disease	Deleterious
			133	chr7:140453136	c.1799T>A	p.Val600Glu	Exonic	Missense	15.3	Melanoma	Deleterious	Damaging	Probably damaging	Disease	Deleterious
			137	chr7:140453136	c.1799T>A	p.Val600Glu	Exonic	Missense	2.0	Melanoma	Deleterious	Damaging	Probably damaging	Disease	Deleterious
			58	chr7:140453145	c.1790T>G	p.Leu597Arg	Exonic	Missense	4.1	Melanoma	Deleterious	Damaging	Probably damaging	Disease	Deleterious
			84	chr7:140453185	c.1750C>T	p.Leu584Phe	Exonic	Missense	23.1	Melanoma	Deleterious	Damaging	Probably damaging	Disease	Deleterious
			2	chr7:140481418	c.1390G>A	p.Gly464Arg	Exonic	Missense	6.8	Melanoma	Deleterious	Damaging	Probably damaging	Disease	Deleterious
		MET	36	chr7:116339163	c.25C>A	p.Pro9Thr	Exonic	Missense	47.9	Not described	Neutral	Damaging	Possibly damaging	Disease	Deleterious
			45	chr7:116339743	c.606_608delTTC	p.Ser203del	Exonic	Non frameshift deletion	49.6	Not described	Deleterious	NA	NA	NA	NA
			99	chr7:116380910	c.1532C>T	p.Thr511Met	Exonic	Missense	44.9	Not described	Neutral	Damaging	Probably damaging	Disease	Neutral
			22	chr7:116395524	c.1817G>A	p.Gly606Glu	Exonic	Missense	4.3	Not described	Deleterious	Damaging	Probably damaging	Disease	Deleterious
			46	chr7:116411603	c.2836G>A	p.Asp946Asn	Exonic	Missense	14.7	Not described	Neutral	Tolerated	Possibly damaging	Disease	Deleterious
			30	chr7:116418871	c.3436G>A	p.Gly1146Arg	Exonic	Missense	7.7	Not described	Deleterious	Damaging	Probably damaging	Disease	Neutral
			135	chr7:116418919	c.3484G>A	p.Gly1162Arg	Exonic	Missense	3.1	Prostate	Deleterious	Damaging	Probably damaging	Disease	Deleterious
		GRM3	46	chr7:86415661	c.553G>A	p.Asp185Asn	Exonic	Missense	11.7	Not described	Deleterious	Damaging	Probably damaging	Neutral	Deleterious
			46	chr7:86415943	c.835G>A	p.Asp279Asn	Exonic	Missense	13.2	Not described	Deleterious	Damaging	Probably damaging	Neutral	Deleterious
			65	chr7:86415946	c.838G>A	p.Asp280Asn	Exonic	Missense	6.6	Melanoma	Deleterious	Tolerated	Probably damaging	Neutral	Deleterious
			127	chr7:86415946	c.838G>A	p.Asp280Asn	Exonic	Missense	6.9	Melanoma	Deleterious	Tolerated	Probably damaging	Neutral	Deleterious
			82	chr7:86468665	c.1835G>A	p.Arg612Gln	Exonic	Missense	8.15	Endometrium	Deleterious	Damaging	Possibly damaging	Disease	Deleterious
			65	chr7:86479779	c.2485C>T	p.Gln829*	Exonic	Nonsense	7.8	Not described	NA	NA	NA	NA	NA
		STK31	46	chr7:23802453	c.1327G>A	p.Glu443Lys	Exonic	Missense	12.8	Not described	Neutral	Damaging	Probably damaging	Disease	Neutral
			75	chr7:23809319	c.1657G>A	p.Glu553Lys	Exonic	Missense	8.9	Not described	Neutral	Damaging	Probably damaging	Neutral	Deleterious
			60	chr7:23811803	c.1871C>T	p.Pro624Leu	Exonic	Missense	15.8	Not described	Deleterious	Damaging	Probably damaging	Neutral	Deleterious
			84	chr7:23811867	c.1935G>A	p.Trp645*	Exonic	Nonsense	20.1	Not described	NA	NA	NA	NA	NA
			2	chr7:23825131	c.2183G>A	p.Arg728Gln	Exonic	Missense	42.6	Colon	Neutral	Damaging	Possibly damaging	Neutral	Dele*ious
			61	chr7:23825179	c.2231C>T	p.Pro744Leu	Exonic	Missense	9.7	Melanoma	Deleterious	Damaging	Probably damaging	Neutral	Neutral
			62	chr7:23854808	c.2806C>T	p.Pro936Ser	Exonic	Missense	33.5	Not described	Deleterious	Damaging	Probably damaging	Neutral	Deleterious
		TRAPP	21	chr7:98515120	c.2440C>T	p.Pro814Ser	Exonic	Missense	31.9	Not described	Deleterious	Damaging	Probably damaging	Disease	Disease
		PREX2	136	chr8:68942852	c.664G>A	p.Glu222Lys	Exonic	Missense	9.3	Not described	Deleterious	Damaging	Probably damaging	Neutral	Neutral
			107	chr8:68942890	c.702G>A	p.Trp234*	Exonic	Nonsense	22.9	Not described	NA	NA	NA	NA	NA
			27	chr8:68956816	c.934G>A	p.Asp312Asn	Exonic	Missense	4.6	Not described	Deleterious	Damaging	Probably damaging	Neutral	Deleterious
			68	chr8:68956816	c.934G>A	p.Asp312Asn	Exonic	Missense	4.4	Not described	Deleterious	Damaging	Probably damaging	Neutral	Deleterious
			97	chr8:68956816	c.934G>A	p.Asp312Asn	Exonic	Missense	4.1	Not described	Deleterious	Damaging	Probably damaging	Neutral	Deleterious
			25	chr8:68956825	c.943G>A	p.Ala315Thr	Exonic	Missense	5.1	Not described	Deleterious	Damaging	Probably damaging	Neutral	Neutral
			84	chr8:68965372	c.984G>A	p.Trp328*	Exonic	Nonsense	19.0	Melanoma	NA	NA	NA	NA	NA
			107	chr8:68965479	c.1091A>T	p.Lys364Ile	Exonic	Missense	26.6	Not described	Deleterious	Damaging	Probably damaging	Neutral	Neutral
			75	chr8:68968205	c.1234G>A	p.Gly412Arg	Exonic	Missense	5.8	Not described	Deleterious	Damaging	Probably damaging	Disease	Deleterious
			69	chr8:68992680	c.1645C>T	p.Leu549Phe	Exonic	Missense	5.1	Melanoma	Deleterious	Damaging	Probably damaging	Neutral	Neutral
			27	chr8:68999972	c.2041C>T	p.Pro681Ser	Exonic	Missense	7.4	Melanoma	Deleterious	Damaging	Probably damaging	Neutral	Neutral
			21	chr8:69031690	c.3445C>T	p.Arg1149Cys	Exonic	Missense	15.1	Colon	Deleterious	Damaging	Probably damaging	Neutral	Neutral
			62	chr8:69033224	c.3664C>T	p.Pro1222Ser	Exonic	Missense	32.2	Not described	Deleterious	Damaging	Probably damaging	Neutral	Neutral
			82	chr8:69058470	c.4114G>T	p.Gly1372*	Exonic	Nonsense	6.5	Not described	NA	NA	NA	NA	NA
			49	chr8:69058471	c.4115G>A	p.Gly1372Glu	Exonic	Missense	3.9	Melanoma	Deleterious	Damaging	Probably damaging	Neutral	Neutral
			46	chr8:69058552	c.4196G>A	p.Gly1399Glu	Exonic	Missense	16.2	Not described	Deleterious	Damaging	Probably damaging	Neutral	Neutral
		PPP6C	30	chr9:127912080	c.790C>T	p.Arg264Cys	Exonic	Missense	7.4	Melanoma	Deleterious	Damaging	Probably damaging	Disease	Deleterious
			101	chr9:127912080	c.790C>T	p.Arg264Cys	Exonic	Missense	2.1	Melanoma	Deleterious	Damaging	Probably damaging	Disease	Deleterious
			135	chr9:127912080	c.790C>T	p.Arg264Cys	Exonic	Missense	2.3	Melanoma	Deleterious	Damaging	Probably damaging	Disease	Deleterious
			133	chr9:127915904	c.577G>T	p.Asp193Tyr	Exonic	Missense	3.0	Not described	Deleterious	Damaging	Probably damaging	Disease	Deleterious
		PTEN	126	chr10:89624265	c.40_42delAGG	p.Arg14del	Exonic	Non frameshift deletion	52.6	Not described	Deleterious	NA	NA	NA	NA
			46	chr10:89653790	c.88C>T	p.Pro30Ser	Exonic	Missense	10.9	Not described	Deleterious	Damaging	Probably damaging	Disease	Deleterious
			84	chr10:89653814	c.112C>T	p.Pro38Ser	Exonic	Missense	20	Melanoma	Deleterious	Damaging	Probably damaging	Disease	Deleterious
			47	chr10:89685271	c.166T>G	p.Phe56Val	Exonic	Missense	25.6	Endometrium/ Ovary	Deleterious	Damaging	Probably damaging	Disease	Deleterious
			40	chr10:89693002	c.486_487insA	p.Lys164fs	Exonic	Frameshift insertion	28.8	Melanoma	NA	NA	NA	NA	NA
			95	chr10:89711900	c.518G>A	p.Arg173His	Exonic	Missense	19.4	Endometrium/ Glioma/ Colon	Deleterious	Damaging	Probably damaging	Disease	Deleterious
			31	chr10:89720683	c.834C>G	p.Phe278Leu	Exonic	Missense	23.0	Lung	Deleterious	Damaging	Possibly damaging	Disease	Deleterious
			52	chr10:89720683	c.834C>G	p.Phe278Leu	Exonic	Missense	22.1	Lung	Deleterious	Damaging	Possibly damaging	Disease	Deleterious
			61	chr10:89720693	c.844G>A	p.Gly282Arg	Exonic	Missense	5.1	Not described	Neutral	Damaging	Probably damaging	Disease	Deleterious
		KRAS	107	chr12:25378561	c.437C>T	p.Ala146Val	Exonic	Missense	10.6	Colon	Deleterious	Damaging	Probably damaging	Disease	Deleterious
			35	chr12:25380276	c.182A>G	p.Gln61Arg	Exonic	Missense	61.0	Melanoma/ Colon	Deleterious	Damaging	Benign	Disease	Deleterious
			107	chr12:25380276	c.182A>G	p.Gln61Arg	Exonic	Missense	5.3	Melanoma/ Colon	Deleterious	Damaging	Benign	Disease	Deleterious
			62	chr12:25398284	c.35G>T	p.Gly12Val	Exonic	Missense	80.8	Colon/ Lung/ Ovary/ Pancreas	Deleterious	Damaging	Probably damaging	Disease	Deleterious
		CDK4	36	chr12:58145430	c.71G>A	p.Arg24His	Exonic	Missense	10.7	Melanoma	Deleterious	Damaging	Benign	Disease	Neutral
			63	chr12:58145430	c.71G>A	p.Arg24His	Exonic	Missense	11.7	Melanoma	Deleterious	Damaging	Benign	Disease	Neutral
			123	chr12:58145431	c.70C>T	p.Arg24Cys	Exonic	Missense	6.3	Melanoma	Deleterious	Damaging	Possibly damaging	Disease	Neutral
			154	chr12:58145431	c.70C>T	p.Arg24Cys	Exonic	Missense	3.1	Melanoma	Deleterious	Damaging	Possibly damaging	Disease	Neutral
		MAP2K1	61	chr15:66729096	c.305_310delAGATCA	p.Ile103_Lys104del	Exonic	Non-frameshift deletion	11.5	Not described	Deleterious	NA	NA	NA	NA
			33	chr15:66729163	c.371C>T	p.Pro124Leu	Exonic	Missense	4.9	Melanoma	Deleterious	Damaging	Probably damaging	Disease
		MC1R	65	chr16:89985799	c.133T>C	p.Phe45Leu	Exonic	Missense	53.4	Basal Cell Carcinoma	Deleterious	Damaging	Probably damaging	Neutral	Neutral
			67	chr16:89985918	c.252C>A	p.Asp84Glu	Exonic	Missense	47.8	Melanoma	Deleterious	Damaging	Probably damaging	Neutral	Deleterious
			20	chr16:89986091	c.425G>A	p.Arg142His	Exonic	Missense	39.9	Melanoma	Deleterious	Damaging	Probably damaging	Disease	Deleterious
			31	chr16:89986091	c.425G>A	p.Arg142His	Exonic	Missense	44.2	Melanoma	Deleterious	Damaging	Probably damaging	Disease	Deleterious
			53	chr16:89986091	c.425G>A	p.Arg142His	Exonic	Missense	46.8	Melanoma	Deleterious	Damaging	Probably damaging	Disease	Deleterious
			62	chr16:89986117	c.451C>T	p.Arg151Cys	Exonic	Missense	100.0	Melanoma	Deleterious	Damaging	Probably damaging	Disease	Deleterious
			70	chr16:89986117	c.451C>T	p.Arg151Cys	Exonic	Missense	51.2	Melanoma	Deleterious	Damaging	Probably damaging	Disease	Deleterious
			83	chr16:89986117	c.451C>T	p.Arg151Cys	Exonic	Missense	53.6	Melanoma	Deleterious	Damaging	Probably damaging	Disease	Deleterious
			95	chr16:89986117	c.451C>T	p.Arg151Cys	Exonic	Missense	61.2	Melanoma	Deleterious	Damaging	Probably damaging	Disease	Deleterious
			99	chr16:89986117	c.451C>T	p.Arg151Cys	Exonic	Missense	53.2	Melanoma	Deleterious	Damaging	Probably damaging	Disease	Deleterious
			5	chr16:89986130	c.464T>C	p.Ile155Thr	Exonic	Missense	47.3	Melanoma	Deleterious	Damaging	Probably damaging	Neutral	Deleterious
			28	chr16:89986130	c.464T>C	p.Ile155Thr	Exonic	Missense	50.5	Melanoma	Deleterious	Damaging	Probably damaging	Neutral	Deleterious
			39	chr16:89986130	c.464T>C	p.Ile155Thr	Exonic	Missense	49.4	Melanoma	Deleterious	Damaging	Probably damaging	Neutral	Deleterious
			49	chr16:89986130	c.464T>C	p.Ile155Thr	Exonic	Missense	53.3	Melanoma	Deleterious	Damaging	Probably damaging	Neutral	Deleterious
			63	chr16:89986130	c.464T>C	p.Ile155Thr	Exonic	Missense	46.4	Melanoma	Deleterious	Damaging	Probably damaging	Neutral	Deleterious
			31	chr16:89986144	c.478C>T	p.Arg160Trp	Exonic	Missense	54.1	Melanoma	Deleterious	Damaging	Possibly damaging	Disease	Deleterious
			45	chr16:89986144	c.478C>T	p.Arg160Trp	Exonic	Missense	50.6	Melanoma	Deleterious	Damaging	Possibly damaging	Disease	Deleterious
			65	chr16:89986144	c.478C>T	p.Arg160Trp	Exonic	Missense	48.5	Melanoma	Deleterious	Damaging	Possibly damaging	Disease	Deleterious
			98	chr16:89986144	c.478C>T	p.Arg160Trp	Exonic	Missense	36.6	Melanoma	Deleterious	Damaging	Possibly damaging	Disease	Deleterious
			123	chr16:89986144	c.478C>T	p.Arg160Trp	Exonic	Missense	50.2	Melanoma	Deleterious	Damaging	Possibly damaging	Disease	Deleterious
			126	chr16:89986144	c.478C>T	p.Arg160Trp	Exonic	Missense	46.5	Melanoma	Deleterious	Damaging	Possibly damaging	Disease	Deleterious
			133	chr16:89986144	c.478C>T	p.Arg160Trp	Exonic	Missense	52.8	Melanoma	Deleterious	Damaging	Possibly damaging	Disease	Deleterious
			33	chr16:89986546	c.880G>C	p.Asp294His	Exonic	Missense	100.0	Melanoma	Deleterious	Damaging	Probably damaging	Disease	Deleterious
			39	chr16:89986546	c.880G>C	p.Asp294His	Exonic	Missense	48.6	Melanoma	Deleterious	Damaging	Probably damaging	Disease	Deleterious
			54	chr16:89986546	c.880G>C	p.Asp294His	Exonic	Missense	46.3	Melanoma	Deleterious	Damaging	Probably damaging	Disease	Deleterious
			85	chr16:89986546	c.880G>C	p.Asp294His	Exonic	Missense	47.0	Melanoma	Deleterious	Damaging	Probably damaging	Disease	Deleterious
			96	chr16:89986546	c.880G>C	p.Asp294His	Exonic	Missense	45.9	Melanoma	Deleterious	Damaging	Probably damaging	Disease	Deleterious
			127	chr16:89986546	c.880G>C	p.Asp294His	Exonic	Missense	46.3	Melanoma	Deleterious	Damaging	Probably damaging	Disease	Deleterious
			134	chr16:89986546	c.880G>C	p.Asp294His	Exonic	Missense	48.4	Melanoma	Deleterious	Damaging	Probably damaging	Disease	Deleterious
		GRIN2A	30	chr16:10031816	c.4097C>T	p.Pro1366Leu	Exonic	Missense	8.8	Melanoma	Deleterious	Damaging	Probably damaging	Neutral	Deleterious
			21	chr16:9857305	c.4096C>T	p.Pro1366Ser	Exonic	Missense	28.4	Kidney	Deleterious	Damaging	Benign	Neutral	Deleterious
			128	chr16:9857706	c.3695C>T	p.Ser1232Phe	Exonic	Missense	37.7	Not described	Deleterious	Damaging	Probably damaging	Neutral	Neutral
			127	chr16:9862791	c.2512G>A	p.Glu838Lys	Exonic	Missense	4.1	Melanoma	Deleterious	Damaging	Probably damaging	Disease	Deleterious
			46	chr16:9862938	c.2365G>A	p.Glu789Lys	Exonic	Missense	16.7	Not described	Deleterious	Damaging	Probably damaging	Neutral	Neutral
			82	chr16:9892266	c.2224G>A	p.Asp742Asn	Exonic	Missense	3.6	Not described	Deleterious	Damaging	Possibly damaging	Disease	Neutral
			88	chr16:9916247	c.2042G>A	p.Arg681Gln	Exonic	Missense	6.3	Not described	Deleterious	Damaging	Probably damaging	Neutral	Neutral
			107	chr16:9916248	c.2041C>T	p.Arg681*	Exonic	Nonsense	27.4	Not described	NA	NA	NA	NA	NA
			46	chr16:9923306	c.1981C>T	p.Gln661*	Exonic	Nonsense	18.8	Not described	NA	NA	NA	NA	NA
			107	chr16:9927992	c.1747G>A	p.Gly583Arg	Exonic	Missense	18.1	Melanoma	Deleterious	Damaging	Probably damaging	Disease	Deleterious
			49	chr16:10032089	c.734C>T	p.Ser245Phe	Exonic	Missense	5.9	Not described	Deleterious	Damaging	Probably damaging	Disease	Deleterious
			125	chr16:10032089	c.734C>T	p.Ser245Phe	Exonic	Missense	4.2	Not described	Deleterious	Damaging	Probably damaging	Disease	Deleterious
			46	chr16:10032128	c.695C>T	p.Ser232Phe	Exonic	Missense	18.4	Not described	Deleterious	Damaging	Probably damaging	Disease	Deleterious
			25	chr16:10032152	c.671C>T	p.Ser224Phe	Exonic	Missense	5.9	Not described	Deleterious	Damaging	Probably damaging	Disease	Deleterious
			55	chr16:10032374	c.449C>T	p.Ser150Phe	Exonic	Missense	14.1	Not described	Deleterious	Damaging	Probably damaging	Disease	Deleterious
			46	chr16:10274007	c.262G>A	p.Asp88Asn	Exonic	Missense	13.8	Not described	Neutral	Damaging	Probably damaging	Neutral	Deleterious
			46	chr16:10274175	c.94C>T	p.Pro32Ser	Exonic	Missense	22.4	Not described	Deleterious	Damaging	Probably damaging	Disease	Deleterious
		ADAMTS18	69	chr16:77327005	c.3157C>T	p.Arg1053Trp	Exonic	Missense	4.9	Not described	Deleterious	Damaging	Probably damaging	Neutral	Deleterious
			93	chr16:77327006	c.3157C>T	p.Arg1053Trp	Exonic	Missense	52.6	Not described	Deleterious	Damaging	Probably damaging	Neutral	Deleterious
			27	chr16:77327083	c.3079C>T	p.Pro1027Ser	Exonic	Missense	16.1	Melanoma	Deleterious	Damaging	Probably damaging	Neutral	Neutral
			105	chr16:77327137	c.3025C>T	p.Arg1009*	Exonic	Nonsense	48.7	Hepatocarcinoma	NA	NA	NA	NA	NA
			89	chr16:77389897	c.1400G>A	p.Gly467Glu	Exonic	Missense	13.2	Not described	Deleterious	Damaging	Possibly damaging	Disease	Neutral
			21	chr16:77396088	c.1130G>A	p.Gly377Glu	Exonic	Missense	2.4	Not described	Deleterious	Tolerated	Probably damaging	Disease	Deleterious
			21	chr16:77398203	c.854C>T	p.Ser285Leu	Exonic	Missense	23.1	Melanoma	Deleterious	Damaging	Possibly damaging	Neutral	Deleterious
			75	chr16:77398203	c.854C>T	p.Ser285Leu	Exonic	Missense	4.5	Melanoma	Deleterious	Damaging	Possibly damaging	Neutral	Deleterious
		NF1	47	chr17:29486068	c.245C>T	p.Ser82Phe	Exonic	Missense	2.4	Not described	Deleterious	Damaging	Probably damaging	Disease	Neutral
			127	chr17:29533315	c.1318C>T	p.Arg440*	Exonic	Nonsense	7.6	Melanoma	NA	NA	NA	NA	NA
			2	chr17:29553582	c.2131C>T	p.Arg711Cys	Exonic	Missense	4.7	Not described	Deleterious	Damaging	Probably damaging	Disease	Neutral
			107	chr17:29559101	c.3208C>T	p.Gln1070*	Exonic	Nonsense	13.5	Not described	NA	NA	NA	NA	NA
			2	chr17:29576111	c.4084C>T	p.Arg1362*	Exonic	Nonsense	45.1	Melanoma	NA	NA	NA	NA	NA
			46	chr17:29576111	c.4084C>T	p.Arg1362*	Exonic	Nonsense	17.2	Melanoma	NA	NA	NA	NA	NA
			62	chr17:29587492	c.4536G>A	p.Trp1512*	Exonic	Nonsense	30.8	Not described	NA	NA	NA	NA	NA
			68	chr17:29654779	c.5531A>C	p.Lys1844Thr	Exonic	Missense	6.3	Not described	Deleterious	Damaging	Possibly damaging	Disease	Neutral
			67	chr17:29664534	c.6576_6577insGA	p.Thr2196fs	Exonic	Frameshift insertion	27.1	Not described	NA	NA	NA	NA	NA
		GNA11	46	chr19:3115043	c.578C>T	p.Pro193Leu	Exonic	Missense	15.2	Not described	Deleterious	Damaging	Probably damaging	Disease	Deleterious
		MAP2K2	135	chr19:4101103	c.619G>A	p.Glu207Lys	Exonic	Missense	5.6	Melanoma	Deleterious	Damaging	Probably damaging	Neutral	Neutral
			70	chr19:4117578	c.142G>A	p.Glu48Lys	Exonic	Missense	3.7	Not described	Deleterious	Damaging	Probably damaging	Neutral	Deleterious
		STK11	46	chr19:1221316	c.839C>T	p.Pro280Leu	Exonic	Missense	17.7	Not described	Deleterious	Damaging	Possibly damaging	Neutral	Deleterious
		NA: Non aplicable; CDS: Coding Sequence

## Sheet: Table S2
	Table S2 – Custom panel design
		Gene name	Transcript ID	Locus	Chr_Start	Chr_End	Target BP	Amplicons	Coverage
		NRAS	NM_002524.4	1p13.2	115252185	115252310	170	3	100
					115256463	115256578
					115258687	115258791
		ERBB4	NM_005235.2	2q33.3-q34	212248314	212248394	4207	64	99.6
					212248372	212248462
					212248442	212248563
					212248553	212248637
					212248627	212248737
					212248727	212248835
					212251484	212251609
					212251600	212251730
					212251708	212251785
					212251772	212251880
					212252582	212252701
					212252680	212252779
					212285074	212285196
					212285187	212285263
					212285253	212285342
					212286706	212286827
					212286817	212286934
					212288830	212288951
					212288944	212289058
					212293098	212293158
					212293148	212293263
					212295659	212295733
					212295723	212295839
					212426581	212426662
					212426652	212426772
					212426746	212426863
					212483872	212483985
					212483986	212484104
					212488588	212488682
					212488672	212488774
					212495154	212495241
					212495231	212495348
					212522455	212522577
					212530021	212530124
					212530114	212530229
					212537875	212537999
					212543744	212543867
					212543825	212543930
					212566613	212566734
					212566724	212566806
					212566796	212566902
					212568778	212568876
					212568866	212568986
					212570033	212570115
					212570105	212570222
					212576712	212576828
					212576818	212576926
					212578237	212578305
					212578295	212578401
					212587016	212587134
					212587124	212587222
					212587189	212587260
					212589762	212589887
					212589879	212589987
					212615338	212615455
					212652706	212652800
					212652790	212652911
					212812092	212812171
					212812161	212812256
					212812246	212812346
					212989453	212989530
					212989520	212989606
					212989596	212989691
					213403180	213403263
		HOXD8	NM_001199747	2q31.1	176996158	176996285	25	1	100
		ALK	NM_004304.4	2p23	29416390	29416501	200	16	100
					29416532	29416659
					29430046	29430175
					29436861	29436982
					29443555	29443666
					29446339	29446445
					29451739	29451871
					29451884	29451995
					29456413	29456520
					29473979	29474109
					29497943	29498071
					29498274	29498380
					29519864	29519975
					29541176	29541283
					29754864	29754994
					29917771	29917888
		MITF	NM_198159.2	3p14.2-p14.1	69987181	69987255	71	6	100
					69990383	69990505
					70005568	70005687
					70008383	70008502
					70014038	70014143
					70014175	70014303
		BAP1	NM_004656.3	3p21.31-p21.2	52436423	52436519	41	3	100
					52437795	52437922
					52442475	52442601
		PIK3CA	NM_006218.2	3q26.3	178916816	178916934	127	8	100
					178921451	178921570
					178927934	178928029
					178936020	178936128
					178938802	178938919
					178942500	178942562
					178951921	178952039
					178952076	178952196
		KIT	NM_000222.2	4q12	55561699	55561822	208	12	100
					55561857	55561971
					55564543	55564656
					55592131	55592244
					55593388	55593508
					55593538	55593662
					55593599	55593700
					55594136	55594258
					55595458	55595572
					55597439	55597559
					55599266	55599387
					55602628	55602738
		TERT	NM_198253.2	5p15.33	1293780	1293894	20	1	99
		EPHA7	NM_004440.3	6q16.1	93955035	93955104	130	12	100
					93955074	93955193
					93956503	93956623
					93967790	93967881
					93967890	93968010
					93969039	93969158
					93979177	93979266
					93982013	93982138
					94066440	94066547
					94067949	94068073
					94120246	94120360
					94120707	94120830
		STK19	NM_032454.1	6p21.3	31940067	31940184	20	2	100
					31948182	31948296
		BRAF	NM_004333.4	7q34	140434423	140434550	199	5	100
					140453044	140453155
					140453111	140453233
					140481395	140481518
					140549836	140549953
		MET	NM_001127500.1	7q31	116339091	116339210	4427	59	99.3
					116339193	116339290
					116339279	116339359
					116339349	116339470
					116339460	116339578
					116339539	116339649
					116339628	116339709
					116339699	116339800
					116339790	116339909
					116339899	116340009
					116339999	116340120
					116340107	116340205
					116340195	116340313
					116340303	116340389
					116371680	116371803
					116371793	116371918
					116379921	116380035
					116380025	116380144
					116380787	116380912
					116380913	116381040
					116380995	116381078
					116381080	116381198
					116395316	116395441
					116395428	116395501
					116395491	116395597
					116397468	116397581
					116397570	116397655
					116397717	116397801
					116397791	116397884
					116398425	116398548
					116398538	116398609
					116398599	116398680
					116399329	116399452
					116399442	116399549
					116403056	116403132
					116403122	116403243
					116403233	116403330
					116409651	116409753
					116409743	116409850
					116411465	116411576
					116411566	116411683
					116411673	116411778
					116411898	116411974
					116411964	116412069
					116414880	116414970
					116414960	116415071
					116415061	116415179
					116417424	116417542
					116418813	116418901
					116418895	116419016
					116421932	116422053
					116422043	116422156
					116423349	116423423
					116423413	116423531
					116435688	116435812
					116435804	116435870
					116435869	116435986
					116435976	116436074
					116436064	116436183
		GRM3	NM_000840.2	7q21.1-q21.2	86394475	86394593	495	16	100
					86394559	86394672
					86394662	86394789
					86415615	86415717
					86415895	86416027
					86416124	86416242
					86468170	86468291
					86468281	86468403
					86468400	86468500
					86468491	86468605
					86468596	86468720
					86468993	86469113
					86469077	86469197
					86479688	86479815
					86479770	86479898
					86493579	86493698
		RAC1	NM_018890.3	7p22	6426853	6426954	20	2	100
					6431542	6431665
		STK31	NM_031414.4	7p15.3	23751819	23751904	281	20	100
					23757152	23757273
					23768728	23768825
					23775295	23775404
					23775370	23775479
					23792315	23792427
					23793971	23794094
					23802381	23802496
					23809230	23809352
					23811780	23811870
					23821041	23821119
					23823223	23823297
					23825069	23825187
					23825135	23825258
					23826132	23826251
					23826439	23826511
					23826481	23826595
					23827723	23827842
					23830395	23830510
					23854708	23854827
		TRAPP	NM_001244580.1	7q21.2-q22.1	98509773	98509845	150	14	100
					98515063	98515192
					98540527	98540648
					98555559	98555680
					98565162	98565253
					98565269	98565393
					98567808	98567900
					98573764	98573886
					98591331	98591431
					98592261	98592348
					98601848	98601969
					98608937	98609060
					98609052	98609144
					98609630	98609748
		PREX2	NM_024870.2	8q13.2	68864508	68864625	5456	85	95.07
					68864773	68864898
					68930044	68930161
					68931766	68931865
					68931855	68931944
					68934181	68934295
					68934285	68934390
					68939418	68939533
					68939523	68939640
					68942667	68942791
					68942781	68942898
					68950366	68950449
					68950439	68950532
					68956632	68956746
					68956736	68956847
					68965322	68965434
					68965428	68965521
					68968011	68968133
					68968123	68968219
					68972843	68972944
					68972935	68973046
					68981151	68981265
					68981294	68981379
					68982033	68982103
					68982093	68982177
					68984656	68984770
					68984760	68984829
					68989609	68989727
					68992649	68992763
					68992753	68992845
					68992921	68993041
					68993012	68993123
					68995373	68995493
					68995492	68995591
					68995581	68995697
					68999897	69000008
					68999998	69000098
					69002791	69002869
					69002859	69002966
					69005779	69005870
					69005860	69005978
					69009222	69009305
					69009295	69009373
					69009363	69009467
					69011845	69011948
					69011938	69012055
					69012058	69012171
					69017321	69017448
					69017438	69017526
					69017516	69017610
					69020310	69020413
					69020403	69020496
					69020486	69020589
					69021616	69021737
					69021697	69021781
					69027931	69028011
					69028001	69028110
					69028100	69028216
					69030763	69030873
					69030863	69030974
					69031564	69031686
					69031676	69031770
					69032319	69032446
					69032436	69032539
					69033112	69033212
					69033202	69033292
					69039584	69039683
					69046191	69046316
					69046306	69046410
					69046400	69046516
					69050574	69050674
					69050664	69050743
					69050754	69050873
					69058396	69058505
					69058495	69058592
					69069525	69069615
					69069605	69069713
					69103901	69103975
					69103965	69104067
					69104557	69104682
					69104673	69104778
					69129818	69129931
					69129926	69129999
					69136785	69136889
					69143520	69143642
		CDKN2A	NM_058195	9p21	21974591	21974698	10	1	100
		GNAQ	NM_002072.4	9q21	80336373	80336488	41	3	100
					80409382	80409502
					80412434	80412552
		TAF1L	NM_153809.2	9p21.1	32630599	32630725	141	11	100
					32631758	32631878
					32632034	32632158
					32632179	32632294
					32632587	32632722
					32633752	32633876
					32633870	32633963
					32634162	32634280
					32634460	32634570
					32634828	32634946
					32635041	32635141
		PPP6C	NM_002721.4	9q33.3	127911863	127911992	110	6	100
					127912011	127912128
					127915846	127915974
					127916199	127916314
					127920482	127920605
					127933320	127933442
		PTEN	NM_000314.4	10q23.3	89624206	89624326	1302	18	93.93
					89653766	89653838
					89653828	89653915
					89685251	89685367
					89690729	89690836
					89690826	89690912
					89692714	89692826
					89692816	89692942
					89692932	89693019
					89711802	89711921
					89711895	89712007
					89717596	89717712
					89717702	89717784
					89720564	89720684
					89720674	89720737
					89720803	89720912
					89725023	89725131
					89725121	89725234
		HRAS	NM_001130442.1	11p15.5	533782	533882	21	2	100
					534220	534306
		KRAS	NM_033360.3	12p12.1	25362770	25362885	50	4	100
					25378527	25378605
					25380260	25380337
					25398189	25398310
		CDK4	NM_000075.3	12q14	58145341	58145449	10	1	100
		MAP2K1	NM_002755.3	15q22.1-q22.33	66727414	66727527	162	7	100
					66729055	66729174
					66729092	66729218
					66735601	66735680
					66774071	66774199
					66777399	66777522
					66782827	66782955
		MC1R	NM_002386.3	16q24.3	89985788	89985909	110	5	94
					89985900	89986031
					89986050	89986179
					89986287	89986376
					89986533	89986660
		GRIN2A	NM_001134407.1	16p13.2	9856970	9857092	4515	51	97.2
					9857076	9857184
					9857175	9857297
					9857285	9857408
					9857340	9857449
					9857533	9857650
					9857641	9857737
					9857731	9857840
					9857830	9857928
					9857951	9858065
					9858055	9858151
					9858141	9858260
					9858250	9858372
					9858362	9858472
					9858464	9858590
					9858581	9858706
					9858696	9858813
					9862668	9862794
					9862785	9862885
					9862909	9863006
					9892063	9892192
					9892193	9892320
					9892311	9892392
					9916109	9916207
					9916197	9916288
					9923176	9923299
					9923289	9923413
					9923403	9923514
					9927884	9927983
					9927973	9928097
					9934451	9934577
					9934567	9934689
					9934767	9934869
					9934859	9934977
					9943565	9943670
					9943637	9943741
					9943735	9943826
					9984807	9984927
					9984918	9984994
					10031791	10031921
					10031911	10032002
					10031992	10032096
					10032076	10032196
					10032186	10032310
					10032300	10032413
					10273771	10273881
					10273871	10273997
					10273930	10274043
					10274032	10274140
					10274129	10274264
					10274254	10274334
		ADAMTS18	NM_199355.2	16q23	77326965	77327060	310	21	100
					77326988	77327109
					77327122	77327226
					77328919	77328998
					77331140	77331253
					77334207	77334335
					77353766	77353875
					77353896	77353992
					77354902	77355028
					77359710	77359835
					77389802	77389931
					77393231	77393356
					77396013	77396132
					77396096	77396220
					77398063	77398173
					77398146	77398268
					77401269	77401394
					77401490	77401571
					77401514	77401641
					77465361	77465485
					77468328	77468404
		NF1	NM_001042492.2	17q11.2	29486000	29486119	431	37	100
					29508719	29508792
					29509541	29509621
					29528455	29528572
					29533266	29533372
					29552098	29552178
					29553519	29553618
					29553552	29553679
					29554484	29554592
					29556872	29556963
					29559057	29559172
					29559853	29559946
					29560095	29560216
					29562583	29562699
					29562976	29563091
					29576024	29576131
					29585442	29585557
					29586061	29586160
					29587377	29587494
					29653083	29653208
					29654718	29654839
					29657382	29657480
					29663261	29663383
					29663365	29663438
					29663775	29663898
					29664473	29664592
					29670139	29670236
					29676220	29676319
					29679198	29679321
					29683506	29683572
					29683975	29684092
					29685414	29685529
					29685527	29685611
					29685994	29686061
					29687520	29687593
					29687555	29687665
					29700983	29701110
		GNA11	NM_002067.4	19p13.3	3114960	3115060	20	2	100
					3118876	3118993
		MAP2K2	NM_030662.3	19p13.3	4101028	4101132	50	4	100
					4102330	4102463
					4110512	4110641
					4117526	4117651
		STK11	NM_000455.4	19p13.3	1206991	1207085	100	8	100
					1207066	1207192
					1218380	1218500
					1219340	1219473
					1220385	1220471
					1221190	1221321
					1221273	1221381
					1223004	1223126
		IRS4	NM_003604.2	Xq22.3	107975753	107975861	72	5	100
					107975858	107975985
					107977709	107977812
					107978312	107978432
					107979434	107979557
